# Supplementary material for: Micro-CT screening of old shell collections helps to understand the distribution of viviparity in the highly diversified clausiliid clade of land snails
Source: Sci Rep. 2020 Jan 9;10:60. doi: 10.1038/s41598-019-56674-7 (PMC6952383; doi:10.1038/s41598-019-56674-7)
Supplement: Supplementary file 1 — Table S1. [file 41598_2019_56674_MOESM1_ESM.xlsx]

## Sheet: Arkusz1
No.	Specific epitet	Genus (according to Nordsieck 2007)	Subgenus (according to Nordsieck 2007)	Original locality (country, region)	Collection	Preservation	No. shells X-rayed	No. shells with embryos/eggs	No. embryos/eggs in one individual	Additional information on the sample label*
1	abstrusa	Oospira	Oospira	N Vietnam	NBC	dry	3	0	---
2	aciculata	Lindholmiella		N Vietnam	MNHN	dry	10	0	---
3	acrostoma	Synprosphyma	Synprosphyma	Indochina	MNHN	dry	4	0	---
4	aculus	Euphaedusa	Euphaedusa	China	MiIZ, MNHN, NBC	alco, dry	53	10	1-12 embr	MiIZ: Nanking, leg. Bielawski, 15.11.1965; NBC: Hunan, coll. Möllendorf;
5	aenea	Pliciphaedusa		Japan, Shikoku	NBC	dry	2	0	---
6	anceyi	Euphaedusa	Euphaedusa	China	MNHN	dry	12	5	2-5 embr	MNHN: Mr. l'Abbé David 1873, Chine
7	antibouddah	Oospira	Atractophaedusa	N Vietnam	NHM, W. Maassen	alco	9	0	---
8	asperata	Hemiphaedusa	Hemizaptyx	Japan, Tagoshima, Satsuma	MCZ	dry	6	0	---
9	aurantiaca	Tyrannophaedusa	Tyrannophaedusa	Japan, Honshu	MNHN, NBC	dry	19	0	---
10	auregani	Liparophaedusa		N Vietnam	NBC, NHM	alco, dry	4	0	---
11	auricoma	Synprosphyma	Synprosphyma	N Vietnam	MNHN	dry	3	0	---
12	babeensis	Synprosphyma	Synprosphyma	N Vietnam	MNHN	dry	4	0	---
13	bacillum	Cylindrophaedusa	Montiphaedusa	India, Meghalaya	MNHN	dry	3	0	---
14	bavayi	Hemiphaedusa	Selenophaedusa	N Vietnam	MNHN	dry	7	0	---
15	bensoni	Oospira	Formosanella	China	MNHN	dry	1	0	---
16	billeti	Hemiphaedusa	Selenophaedusa	N Vietnam	NHM	alco	1	0	---
17	bocki	Phaedusa	Phaedusa	China, Yunnan	MNHN	dry	3	1	5 embr	MNHN: Basse Vallée du Nam Ti, coll. Saurin
18	buschii	Zatychopsis		Japan, Honshu	NBC	dry	15	0	---
19	callistoma	Hemiphaedusa	Selenophaedusa	N Vietnam	MNHN	dry	6	0	---
20	cambojensis	Loosjesia		Thailand	NBC	alco	11	0	---
21	celebensis	Paraphaedusa		Indonesia, Celebes	MNHN	dry	2	0	---
22	cladoptyx	Diceratoptyx		Japan, Osumi	MCZ, NBC	dry	13	0	---
23	cochinchinensis	Phaedusa	Phaedusa	Vietnam	MNHN	dry	4	2	1-3 embr	MNHN: Voyage de la Bonite 1837; Thiele p. 538, Tourane (Indochine)
24	cornea	Oospira	Oospira	Indonesia, Java + Madura	MNHN, NBC	dry	6	0	---
25	corticina	Phaedusa	Phaedusa	Indonesia, Java	MNHN	dry	5	2	3-5 embr	MNHN: Acbat Boubée, Java, Revisé par Loosjes 1946
26	coudeini	Oospira	Formosana	N Vietnam	MNHN	dry	4	0	---
27	cylindrella	Euphaedusa	Euphaedusa	China, Yunnan	MNHN	dry	12	4	1-3 embr	MNHN: 1886, Yunnan, M. l abbé Delavay NJ 1888
28	cylindrica	Cylindrophaedusa	Cylindrophaedusa	India, Shimla + Kulu	MNHN, NBC	dry	8	0	---
29	daemonorum	Metazaptyx		Japan, Osumi	MCZ	dry	12	3	2-5 embr	MCZ44473, Osumi, Suwanosejima, coll. Yoichiro Hirase; MCZ385871, Osumi, coll. Yoichiro Hirase
30	decollata	Oospira	Oospira	Myanmar	MiIZ	alco	3	0	---
31	dichroa	Phaedusa	Phaedusa	N Vietnam	MNHN	dry	4	3	1-4 embr	MNHN: Tonkin, Bac Kan, récolte ca. 1895-1915, coll. Messager
32	digonoptyx	Euphaedusa	Tauphaedusa	Japan, Uzen	MCZ	dry	12	2	1-9 embr	MCZ44484, Uzen, coll. Yoichiro Hirase; MCZ385847, Nippon
33	digonoptyx comes	Euphaedusa	Tauphaedusa	Japan, Harima	MCZ	dry	6	3	1-4 embr	MCZ44487, Harima, coll. Yoichiro Hirase; MCZ385849, Harima
34	dolichoptyx	Zaptyx	Zaptyx	Japan, Ryukyu	MCZ	dry	26	1	1 egg (?)	MCZ44457, Loo Choo, Kunchan, Coll. Yoichiro Hirase 1657, Ex: Thomas Barbour
35	duella	Dautzenbergiella	Dautzenbergiella	N Vietnam	NHM	alco	1	0	---
36	eastlakeana	Reinia	Reinia	Japan, Kagoshima	NBC	dry	5	4	1-2 embr	NBC: Miyanoura, Yako Isl., Kagoshima Pref. 20.07.1997
37	echo	Reinia	Reinia	Japan, Osumi	MCZ, MNHN, NBC	dry	12	3	1-4 embr	MCZ44495: Osumi, Akusekijima, Coll: Yoichiro Hirase, 1692, Ex: Thomas Barbour; MCZ386687, Osumi, Akusekijima, Coll. Yoichiro Hirase, 1585, Ex: Aug-2011; MNHN: Asumi, Japan, B. Sundler, May 20.1930; NBC: Akuseki Isl. Tokara Isl., Kagoshima-ken, leg. K. Nishi, 08.1980
38	entospira	Stereozaptyx		Japan, Osumi	MCZ, MNHN	dry	8	0	---
39	euholostoma	Reinia	Parareinia	Japan, Honshu	MCZ, MNHN, NBC	dry	23	3	1 embr	MCZ44492, Suruga, Hirase 1689, Ex: Thomas Barbour; MCZ385879, Suruga, Mikuriya, 563, Ex: Aug-2011; NBC: Stuki-mura, Kumamoto-ken, don. Minato
40	eupleura	Phaedusa	Phaedusa	N Vietnam	MNHN	dry	2	0	---
41	exilis	Hemiphaedusa	Hemizaptyx	Taiwan	NBC	alco	2	1	6 eggs	NBC: J. Hemmen (TW4), Taipei Prov., Wulai, 22.03.2002
42	exulans	Stereozaptyx		Japan, Oshima	MCZ	dry	10	1	1 egg (?)	MCZ44467, Osumi, Osima, Hirase 1667, Ex: Thomas Barbour
43	ferruginea	Oospira	Oospira	India, Assam	MNHN	dry	4	2	1-3 eggs	MNHN: Kasia Hills, coll. Jousseaume, Thiele p. 538
44	filicostata	Phaedusa	Phaedusa	Malaysia, Perak	MNHN	dry	6	3	1 embr	MNHN: G. Kano, Gounong. Rzno (Kinta)
45	fistulata	Synprosphyma	Synprosphyma	N Vietnam	MNHN	dry	4	0	---
46	formosensis	Oospira	Formosana	Taiwan	LODZ	alco	12	3	6-7 eggs	LODZ: laboratory culture, origin: Kaohsiung, Liukwei, Butterfly Valley, 23.018297°N, 120.629268°E, coll. Chung-Chi Hwang, 21.08.2015
47	franciscana	Synprosphyma	Synprosphyma	China, Hubei	Szekeres	alco	1	0	---
48	freyi	Liparophaedusa		N Vietnam	MNHN	dry	1	0	---
49	funiculum	Pontophaedusa		Georgia	LODZ	alco	2	0	---	-
50	fusaniana	Euphaedusa	Tauphaedusa	Korea, Fusan	MNHN	dry	4	4	1-5 embr	MNHN: Fusau. Corée, coll. Denis 1945
51	gastrodes	Synprosphyma	Synprosphyma	N Vietnam	MNHN	dry	3	0	---
52	grangeri	Oospira	Siphonophaedusa	N Vietnam	NHM	alco	1	0	---
53	gredleri	Euphaedusa	Telophaedusa	China	MNHN	dry	2	2	5-8 embr	MNHN: Clausilia adaucta Gredler, Hupé,Chine
54	hachijoensis	Metazaptyx		Japan, Hachijo Is.	NBC	dry	13	4	2 embr	NBC: 1. Hachijo Eil; 2. Miyake Isl. Toga Temple
55	hakonensis	Hemiphaedusa	Pinguiphaedusa	Japan, Honshu	NBC	alco	2	0	---
56	hedleyi	Oligozaptyx		Japan, Osumi	MCZ, NBC	dry	19	0	---
57	heteroptyx (?)	Megalophaedusa	Mundiphaedusa	Japan, Tomisato	MCZ	dry	2	0	---
58	hyperoptyx	Zaptyx	Zaptyx	Japan	MNHN	dry	2	0	---
59	hilberi	Phaedusa	Metaphaedusa	China	MNHN	dry	6	6	1-9 embr	MNHN: Mr. l'Abbé David 1873
60	hirasei	Zaptyx	Zaptyx	Japan, Satsuma	MCZ	dry	13	2	1-2 eggs (?)	MCZ 44462, Sakurajima, Satsuma, Coll: Yoichiro Hirase, 1662, Ex: Thomas Barbour; MCZ 386404, Kagoshima, Ex: Aug-2011
61	holotrema	Reinia	Pictophaedusa	Japan, Honshu	MCZ, MNHN, NBC	dry	19	0	---
62	horikawai	Phaedusa	Pseudophaedusa	Taiwan	LODZ, NBC	alco	13	0	---
63	hungerfordiana	Reinia	Pictophaedusa	Japan, Nara	MCZ, MNHN	dry	13	4	1 embr	MCZ 44490, Nara, Coll: Hirase 1689, Ex: Thomas Barbour; MCZ 385877, Yamato, Coll: Yoichiro Hirase, 1602, Ex: Aug-2011; MNHN: ex Coll. Hirase?, 16.546 (a)
64	hyrcanica	Laeviphaedusa		Iran, Ghilan	MNHN	dry	7	0	---
65	inanis	Phaedusa	Phaedusa	N Vietnam	MNHN	dry	6	6	1-5 embr	MNHN: Tonkin, Pakhé, récolte ca. 1895-1915, coll. Messager
66	inclyta	Luchuphaedusa	Luchuphaedusa	Japan, Ryukyu	NBC	dry	2	0	---
67	ioes	Cylindrophaedusa	Montiphaedusa	India, Darjeeling	MNHN	dry	5	0	---
68	jacobsoni	Oospira	Oospira	Indonesia, Sumatra	NBC	alco	10	0	---
69	javana	Oospira	Oospira	Indonesia, Java	MNHN, NBC	alco, dry	22	3	3-7 eggs	MNHN: coll. Jousseaome; Thiele p. 538; NBC: 1. West Panggerango helling, ±m bij Tjisarva selatan, 13. 05.1959, leg. H. Hamann, coll. Loosjes; 2. Megamendung, Bogor, richting Puntjak, 7.10.1951, leg. AKM Wagner, coll. Loosjes
70	kanaganensis	Hemiphaedusa	Hemizaptyx	Taiwan	NBC	alco	1	0	---
71	kikaiensis	Zaptyx	Zaptyx	Japan, Osumi	MCZ, NBC	dry	36	1	1 egg (?)	MCZ 386409: Kikaijima, Amami Group, Kagoshima Pref, under dead leaves, August 1978, Acc. 1211 Coll: Kozo Nakanishi 1978/08, Ex: Kozo Nikanishi
72	lemyrei	Hemiphaedusa	Dendrophaedusa	N Vietnam	MNHN	dry	8	0	---
73	loczyi	Euphaedusa	Euphaedusa	China	MNHN	dry	3	2	1-3 embr	MNHN: Chng-King 16.a.Chine
74	lorraini	Euphaedusa	Papilliphaedusa	China, Hong Kong	MNHN	dry	2	0	---
75	lypra	Phaedusa	Phaedusa	N Vietnam	MNHN, NBC	dry	23	9	1-8 embr	MNHN: Tonkin, Pakhe, recolte ca. 1895-1915, coll. Messager; NBC: 1. RMNH.MOL.87185, WM.010324.a: Vietnam, prov. Vinh Phuc, Tam Dao, small forest behind drinkwaterpond, under and on trees; 1000 m alt.; 21°27,31'N, 105°38,93'E; 24.III.2001, coll. WJM Maassen; 2. RMNH.MOL.87172, WM.010322.a: Vietnam, prov. Vinh Phuc, Tam Dao, along road opposite hotel under and on trees; 1000 m alt.; 21°27,29'N, 105…
76	mairei	Oospira	Oospira	N Vietnam	MNHN	dry	7	0	---
77	margaritifera	Hemiphaedusa	Margaritiphaedusa	N Vietnam	MNHN	dry	6	0	---
78	martensi	Megalophaedusa	Megalophaedusa	Japan, Honshu	NBC	alco	1	0	---
79	micropeas	Megalophaedusa	Mundiphaedusa	Japan, Honshu	MNHN, NBC	dry	17	0	---
80	mikado	Tyrannophaedusa	Tyrannophaedusa	Japan, Shiga	NBC	dry	3	0	---
81	minahassae	Paraphaedusa		New Guinea	NBC	alco	3	2	2-4 embr	NBC: 1. Exp. L. D. Brongersma, Wisselmeren, tussen Paniai Tagemeer, 1750 m alt, 5.01.1955; 2. Exp. L. D. Brongersma, Wisselmeren, langs kali Dimija, 3.01.1955
82	miranda	Oospira	Oospira	N Vietnam	NHM	alco	1	1	2 embr	NHM: NHMUK 20140279/3, Hoa Binh, Cuc Phoung National Park, 20.35548°N, 105.63342°E, det. Katharina &Parm von Oheib, 2016
83	moirati	Synprosphyma	Synprosphyma	N Vietnam	NBC	dry	2	0	---
84	moluccensis	Renschiphaedusa		Indonesia, Mollucas	NBC	alco	3	2	1-2 embr	NBC: Wajana Batjan, 04.1953, leg. Wegner, coll. Loosjes
85	moluccensis simillima	Renschiphaedusa		Indonesia, Sulawesi	W. Maassen	dry	30	8	4 embr	Maassen: Indonesia 18. Zuid-Sulawesi, coll. WJM Maassen
86	monelasmus	Reinia	Pictophaedusa	Japan, Hokkaido	MCZ, MNHN	dry	18	4	1 embr	MCZ 44491: Yesso, Ojima, coll: Hirase 1688, ex: Thomas Barbour; MCZ385878, 546, Kayato, Ozima, Ex: Aug-2011, MNHN: Kayabe, Japan, coll. Denis 1945
87	morgani	Microphaedusa		Iran, Ghilan	MNHN	dry	3	0	---
88	munus	Heterozaptyx		Japan, Oshima	MNHN	dry	5	0	---
89	neniopsis	Phaedusa	Pseudophaedusa	Japan, Kagashima	NBC	dry	3	0	---
90	noviluna	Selenoptyx		Japan, Ryukyu	MCZ, MNHN	dry	11	0	---
91	ooi	Hemiphaedusa	Hemizaptyx	Taiwan	NBC	alco	8	4	3-6 eggs	NBC: RMNH.MOL.92620, Taiwan, Taichung Prov., Kukuan, 500m from Dragon Valley Hotel near dam; 30.III.2002; 24°12.435'N, 121°00.393'E, J.Hemmen (TW17); RMNH.MOL.92617, Taiwan, Taichung Prov., Kokuan, above Utopia Holiday Hotel; 30.iii.2002; 24°12.287'N, 121°00.493'E, J.Hemmen (TW16)
92	oshimae	Luchuphaedusa	Luchuphaedusa	Japan, Osumi	MNHN	dry	4	0	---
93	oxypomatica	Heterozaptyx		Japan, Osumi	MCZ	dry	12	0	---
94	pattalus	Metazaptyx		Japan, Ryukyu	NBC	dry	4	2	1-3 embr	NBC: Miyako Isl., Okinawa-ken, don. H. Minato
95	paviei	Phaedusa	Phaedusa	N Vietnam	LODZ, W. Maassen	alco	13	11	1-4 embr	LODZ: laboratory culture, origin: Tuyen Quang province, Vietnam, 21°36.667'N, 105°24.350'E, C. & J. Hemmen, 2010; Maassen: Vietnam, Tam Dao
96	perlucens	Caspiophaedusa		Iran, Ghilan	MNHN	dry	7	0	---
97	philippiana	Oospira	Oospira	India	MNHN	dry	3	1	1 embr	MNHN: "obtained for nothing at Stevens Auction Rooms, on Nov.7th 1927 name written on box containing this sp.: Clausilia philippiana India Pfr. Coll. M. Staadt 1969: 412-413"
98	phongthoensis	Phaedusa	Phaedusa	N Vietnam	MNHN	dry	12	0	---
99	pinguis	Hemiphaedusa	Pinguiphaedusa	Japan, Hyogo	NBC	alco	2	0	---
100	pinto	Hemiphaedusa	Hemizaptyx	Japan, Osumi, Kagoshima	MCZ	dry	4	0	---
101	pluviatilis	Hemiphaedusa	Hemiphaedusa	China	MNHN	dry	4	0	---
102	polydona	Hemiphaedusa	Notoptychia	N Vietnam	NBC, NHM	alco	5	0	---
103	porphyrea	Euphaedusa	Papilliphaedusa	N Vietnam + China, Makau	MNHN, NHM	alco, dry	4	2	1-4 embr	MNHN: Macao 6.a.; NHM: NHMUK 20110558/4, Cao Bang, village Khau Trang, Nguyen Hue commune, Hoa An district, 22.71172°N, 106.32677°E, det. Jozef Grego & Miklos Szekeres, 2011
104	porphyrostoma	Hemiphaedusa	Selenophaedusa	N Vietnam	MNHN	dry	6	0	---
105	proba	Tyrannophaedusa	Tyrannophaedusa	Japan, Shikoku, Nagasaki	MNHN	dry	4	0	---
106	pseudobensoni	Phaedusa	Metaphaedusa	Taiwan	MNHN	dry	3	0	---
107	pseudosheridani	Hemiphaedusa	Hemizaptyx	Taiwan	NBC	alco	2	0	---
108	ptychocyma	Hemiphaedusa	Hemizaptyx	Japan, Osumi, Kurosima	MCZ	dry	3	0	---
109	purissima	Hemiphaedusa	Hemizaptyx	Japan, Izu	MCZ	dry	2	0	---
110	ruminiformis	Liparophaedusa		N Vietnam	MNHN	dry	1	0	---
111	schwaneri	Paraphaedusa		Indonesia, Pulau	NBC	dry	2	2	3 embr	NBC: Pulau Laut, bought from Sowerby & Fulton
112	semilamellata	Pravispira		Geogia	MNHN	dry	7	0	---
113	semipolita	Oospira	Oospira	N Vietnam	MNHN	dry	3	0	---
114	senghanensis	Serrulinella		Iran, Ghilan	MNHN	dry	7	0	---
115	sheridani	Euphaedusa	Tauphaedusa	Taiwan	NBC	alco	2	2	1-2 embr	NBC: RMNH.MOL.92621, Taiwan, Han Prov., S-end of Tahchi town, right side off N-S Highway; 9.IV.2002; 24°56.203'N, 121°53.145'E, coll. J.Hemmen (TW29)
116	siderea	Oospira	Oospira	China, Yunnan	MNHN	dry	4	0	---
117	sieboldtii	Phaedusa	Pseudophaedusa	Japan, Honshu, Shikoku	MCZ, NBC	dry	23	6	1-5 embr	MCZ385892, Nagato, Ex: Aug-2011; MCZ385895, Shikoku Island; Kochi Prefecture, Ashizurizaki, on tree trunks, 1-2 m above the ground, Acc. 1211 K. Nakanishi; NBC: Hirado, don. Fulton
118	sieboldtii diptyx	Phaedusa	Pseudophaedusa	Japan, Kyushu	MCZ	dry	27	17	1-7 embr	MCZ145726, Kyushu Isl., Kagoshima, Shiroyama Park, coll. Daniel Boone Lanhford & David D. Thaanum 1925, Ex: David D. Thaanum Aug-1944; MCZ385898, Kagoshima, Ex: Aug-2011
119	sieversi	Serrulina	Serrulina	Iran, Ghilan	MNHN	dry	14	1	2 eggs (?)	MNHN: (Ghilan) Serd ab e Bala, coll. Morgan, 1184, det. H. Nordsieck 1991
120	similaris	Hemiphaedusa	Hemizaptyx	Taiwan	MCZ	dry	5	0	---
121	sorella	Phaedusa	Phaedusa	N Vietnam	MNHN	dry	6	2	2-5 embr	MNHN: Tonkin, recolte ca. 1895-1915, coll. Messager
122	spinula	Euphaedusa	Dentiphaedusa	China	MNHN	dry	12	8	1-6 embr	MNHN: Tchen-Tou, coll. Letellier 1949
123	stearnsii	Euphaedusa	Tauphaedusa	Japan, Ryukyu	MCZ	dry	8	2	1-2 embr	MCZ44446, Okinawa Prefecture, Loo Choo, Yaeyama, coll. Yoichiro Hirase
124	stenothyra	Phaedusa	Phaedusa	N Vietnam	NHM, W. Maassen	alco	7	2	2-3 embr	NHM: NHMUK 20110606/1, Quang Ninh, Deo But Pass, Ha Phong Commune, Ha Long City, 20.96638°N, 107.1661°E, det. Jozef Grego & Miklos Szekeres, 2011; Maassen: WMVT.0333, Quang Ninh Prov., Ha Long Bay area, Phao Trong Island, 20°49.80'N, 107°08.32'E, 11.09.2003, coll. WJM Maassen
125	stereoma	Phaedusa	Stereophaedusa	Japan, Kagoshima	NBC	dry	18	2	3 embr	NBC: Yakushima Isl., Kagoshima Pref. 30.03.1953, leg. Azuma, coll. Kuiper.
126	stimpsoni	Zaptyx		Korea	Stworzewicz	dry	1	0	---
127	strictilabris	Bathyptychia	Strictiphaedusa	China	MNHN	dry	6	0	---
128	subaculus	Euphaedusa	Tauphaedusa	Japan	MNHN	dry	6	4	2-7 embr	MNHN: C (Phaedusa) proba Ad. Nagasaki, Coll. Denis 1945
129	subpolita	Paraphaedusa		Indonesia, Sulawesi	MNHN	dry	2	2	1-2 embr	MNHN: Celebes, acq. Trukstorfer, coll. Letellier 1949
130	suilla	Synprosphyma	Synprosphyma	N Vietnam	NHM	alco	1	0	---
131	sumatrana	Oospira	Oospira	Indonesia, Sumatra	MNHN	dry	4	0	---
132	sykesi	Leptacme		N Vietnam	MNHN, NHM, Szekeres	alco, dry	9	0	---
133	tantilla	Hemiphaedusa	Japan, Goto	Japan, Goto, Hizen	MCZ	dry	4	0	---
134	tau	Euphaedusa	Tauphaedusa	China, Guangxi + Japan + Korea	NBC, Stworzewicz	alco, dry	7	4	1-4 embr	NBC: 1. Sakwyama, Tochigi Pref. Leg. J. B. Burch, coll. Loosjes; Stworzewicz: N Korea, Ryongak-san, coll. Stworzewicz, 1991
135	thatkheana	Hemiphaedusa	Selenophaedusa	Vietnam	MNHN	dry	8	0	---
136	thaumatopoma	Parazaptyx		Japan, Ryukyu	MNHN, NBC	dry	7	3	1-2 embr	MNHN: Loo Choo, coll. Denis 1945; NBC: RMNH.MOL.264962 1. Kuma Is., Okinawa-ken
137	theristica	Phaedusa	Phaedusa	N Vietnam	MNHN	dry	2	0	---
138	vanbuensis	Oospira	Oospira	N Vietnam	W. Maassen, LODZ	alco	4	0	---
139	variegata	Reinia	Reinia	Japan	NBC	dry	26	12	1-3 embr	NBC: 1. don. Fulton; 2. Hachijo Isl. [Aug. 1954]; 3. Tanabe-bay; 4. Kasima, Tanabe-city, Wakayama-ken
140	veruta	Macrophaedusa		China, Jiangsu, Yunan	MiIZ	alco	5	0	---
141	yaeyamensis	Zaptyx	Zaptyx	Japan, Ryukyu, Yaeyama	MNHN, MCZ	dry	15	0	---
						Total	1091	205
	* only for lots containing gravid individuals.
